# Supplementary material for: Effects of a blend of green tea and curcuma extract supplementation on lipopolysaccharide-induced inflammation in horses and ponies
Source: PeerJ. 2019 Nov 12;7:e8053. doi: 10.7717/peerj.8053 (PMC6857679; doi:10.7717/peerj.8053)
Supplement: File S1 [file peerj-07-8053-s001.xlsx]

## Sheet: SAA, Haptoglobin, RBP4
	Serum Amyloid A (mg/L)							Serum Haptoglobin (mg/mL)							RBP4 (µg/mL)
		Placebo		GCE					Placebo		GCE					Placebo		GCE
ID	Breed	Before LPS	12 h after LPS	Before LPS	12 h after LPS		ID	Breed	Before LPS	12 h after LPS	Before LPS	12 h after LPS		ID	Breed	Before LPS	12 h after LPS	Before LPS	12 h after LPS
1	Pony	0.5	ꟷ	0.8	70.7		1	Pony	1.27	ꟷ	1.28	1.32		1	Pony	6.68	8.19	3.51	2.29
2	Pony	0.1	80.4	1.6	49.3		2	Pony	1.68	2.45	1.17	1.26		2	Pony	5.88	5.63	2.95	2.12
3	Pony	1	118.3	0.1	29.1		3	Pony	1.96	2.14	1.2	1.8		3	Pony	5.92	8.35	2.53	2.75
4	Pony	0.1	96.3	0.1	110.6		4	Pony	1.05	1.25	1.69	1.8		4	Pony	4.67	5.44	5.9	2.49
5	Pony	1.9	102	0.1	79.9		5	Pony	0.79	0.65	0.78	0.89		5	Pony	3.67	2.67	7.06	5.59
6	Pony	1.9	69.9	0.1	136.9		6	Pony	1.01	0.87	1.21	1.34		6	Pony	3.5	2.17	2.67	4.09
7	Horse	1.7	33.8	1.2	47.3		7	Horse	1.31	1.68	1.61	1.95		7	Horse	5.3	4.22	4.87	6.19
8	Horse	2.6	70.2	0.6	22.1		8	Horse	1.54	1.54	2.19	2.48		8	Horse	3.33	3.96	3.05	6.8
9	Horse	1.4	100.5	0.1	46.8		9	Horse	1.51	1.21	1.21	1.77		9	Horse	4.47	4.16	6.8	5.55
10	Horse	ꟷ	ꟷ	0.7	80.8		10	Horse	3.9	3.94	1.3	1.56		10	Horse	2.53	2.69	4.18	3.88
11	Horse	0.3	121.6	1.4	158.3		11	Horse	1.78	2.5	1.67	1.67		11	Horse	4.83	3.62	6.05	5.22

## Sheet: Hepatic mRNA levels
	ATF4							CD68							FGF21							Haptoglobin							IL-1β						IL-6						NFkB						TNFα
		Placebo		GCE					Placebo		GCE					Placebo		GCE					Placebo		GCE					Placebo		GCE				Placebo		GCE				Placebo		GCE				Placebo
ID	Breed	Before LPS	12 h after LPS	Before LPS	12 h after LPS		ID	Breed	Before LPS	12 h after LPS	Before LPS	12 h after LPS		ID	Breed	Before LPS	12 h after LPS	Before LPS	12 h after LPS		ID	Breed	Before LPS	12 h after LPS	Before LPS	12 h after LPS		ID	Breed	Before LPS	12 h after LPS	Before LPS	12 h after LPS	ID	Breed	Before LPS	12 h after LPS	Before LPS	12 h after LPS	ID	Breed	Before LPS	12 h after LPS	Before LPS	12 h after LPS	ID	Breed	Before LPS	12 h after LPS
1	Pony	40.3222	0.882766	2.31298	2.3803		1	Pony	0.497844	7.5211	5.08076	3.34142		1	Pony	0.120951	0.587196	5.0609	23.195		1	Pony	0.280835	1.58582	1.03084	1.49102		1	Pony	8.63249	5.78929	15.108	9.43129	1	Pony	1111.01	4.28949	1.30215	2.74245	1	Pony	4.70718	3.31676	1.57068	2.22231	1	Pony	785.652	4.36746
2	Pony	3.23802	1.23952	1.719	0.60405		2	Pony	9.44766	14.3463	3.64719	11.5836		2	Pony	14.0845	0.30549	8.76607	1.60027		2	Pony	1.74749	2.19571	1.01147	0.859436		2	Pony	7.54235	4.49895	13.6303	9.14381	2	Pony	65.9198	15.7483	1.70072	3.55056	2	Pony	3.75802	4.95336	1.77361	5.8176	2	Pony	39.0424	14.5754
3	Pony	0.964667	2.1741	0.792055	1.86868		3	Pony	4.11966	11.8431	5.51133	16.0237		3	Pony	1.46289	0.141557	3.20765	2.73689		3	Pony	1.45516	2.67177	1.3011	1.25294		3	Pony	12.6324	76.7412	10.1313	48.4989	3	Pony	5.75232	27.2132	3.44281	1.26097	3	Pony	3.7124	5.13166	4.4239	2.27668	3	Pony	8.63889	18.2399
4	Pony	0.820385	1.57072	1.43159	0.513774		4	Pony	16.8482	10.9139	5.4894	7.29918		4	Pony	3.68489	0.112699	10.1814	0.393327		4	Pony	0.612614	1.15474	0.916878	1.53455		4	Pony	17.8494	29.4023	29.5614	11.7386	4	Pony	1.48433	7.45134	1.81127	13.217	4	Pony	3.78369	1.73792	2.3886	3.9797	4	Pony	2.98015	7.16136
5	Pony	1.8675	2.9582	0.806276	1.1932		5	Pony	2.79746	3.99192	5.01219	11.9153		5	Pony	5.68541	0.0549245	6.36239	0.924205		5	Pony	1.69511	1.69549	0.866294	0.814658		5	Pony	6.99237	3.63725	12.398	12.8634	5	Pony	6.58883	6.89928	6.1491	40.2117	5	Pony	1.17574	0.478287	1.59449	3.69802	5	Pony	9.08992	3.93555
6	Pony	3.47027	1.38387	1.23395	0.491187		6	Pony	2.69577	8.62721	5.4894	24.7474		6	Pony	0.0412072	0.243846	0.174955	0.0115114		6	Pony	1.17582	1.66956	1.28195	1.24101		6	Pony	6.90831	34.8826	13.189	10.5266	6	Pony	206.848	2.05354	31.7526	3.50859	6	Pony	0.982556	1.83249	5.37097	3.88229	6	Pony	1.68898	4.16945
7	Horse	2.2999	1.05996	2.77274	1.17256		7	Horse	4.76497	9.26813	5.01219	2.05534		7	Horse	1.12279	0.049334	0.00577934	0.00362631		7	Horse	1.08653	1.36886	0.0156396	1.6544		7	Horse	5.97148	42.4806	5.43979	4.67275	7	Horse	74.8783	2.89002	110.484	4.52792	7	Horse	0.772449	2.50448	2.00236	0.9322	7	Horse	3.05032	5.76422
8	Horse	0.983857	0.911841	3.74862	0.427678		8	Horse	4.22345	6.01977	23.2225	3.11942		8	Horse	5.17964	0.14936	0.142012	0.0241823		8	Horse	1.92133	1.3535	1.716	1.36781		8	Horse	32.3262	26.9317	85.2304	10.2748	8	Horse	11.1828	8.22131	1.68892	3.27757	8	Horse	2.59385	2.12071	1.84717	1.46243	8	Horse	10.2974	9.6847
9	Horse	2.07719	1.35526	2.85001	1.61522		9	Horse	4.58281	3.55823	0.726144	8.24689		9	Horse	1.94639	0.0403477	0.109498	0.0796988		9	Horse	1.478	1.51017	1.33361	1.38606		9	Horse	16.5568	8.4058	10.7923	37.47	9	Horse	3.38561	2.4656	2.67083	1.4403	9	Horse	1.52188	1.59277	1.01389	1.59253	9	Horse	2.78389	3.29608
10	Horse	0.947198	1.58079	1.71174	1.27691		10	Horse	4.9292	6.34224	6.73369	7.00118		10	Horse	1.05212	2.86524	0.392855	0.0705045		10	Horse	0.839628	1.0222	1.71439	1.34993		10	Horse	5.44135	31.3244	14.9461	24.8983	10	Horse	3.63964	1.38458	1.81187	2.34835	10	Horse	2.20867	2.49124	1.14429	1.70566	10	Horse	4.66315	4.05106
11	Horse	1.01377	1.53895	1.74121	2.83016		11	Horse	10.5956	15.8158	3.64555	3.00431		11	Horse	0.0764234	3.10668	1.64823	0.0663023		11	Horse	0.64269	1.05212	0.608141	1.25471		11	Horse	8.89031	16.5095	8.91193	4.52128	11	Horse	7.71255	0.805607	3.77973	9.07602	11	Horse	1.59313	1.6311	2.87353	0.970112	11	Horse	7.65672	2.03256
[truncated: 2 more columns]

## Sheet: Rectal temperature
	Rectal temperature (°C)
		Placebo		GCE
ID	Breed	Before LPS	After LPS*	Before LPS	After LPS*
1	Pony	37.3	38.3	37	38.2
2	Pony	36.7	37.1	37.4	39.1
3	Pony	37.2	37.9	37.2	38.2
4	Pony	37.6	39.1	37.5	39.3
5	Pony	37.6	38.1	37.2	38.5
6	Pony	37.5	38.1	37.3	38.3
7	Horse	37.1	38.8	37.2	39.2
8	Horse	36.5	38.9	37.5	38.6
9	Horse	37	38.6	37.3	38.5
10	Horse	36.9	38.3	37.1	38.2
11	Horse	37.6	39.5	37.8	39.6
*Rectal temperature (maximum) up to 180 minutes after LPS infusion
